# Supplementary material for: Neural network analysis of neutron and X-ray reflectivity data: automated analysis using mlreflect, experimental errors and feature engineering
Source: J Appl Crystallogr. 2022 Apr 2;55(Pt 2):362–9. doi: 10.1107/S1600576722002230 (PMC8985606; doi:10.1107/S1600576722002230)
Supplement: Supplementary file 2 [file j-55-00362-sup2.zip]

Archive with 7 entries (4 files):
- examples/
- examples/notebooks/
- examples/notebooks/training_example.ipynb
- examples/notebooks/spec_fitter_example.ipynb
- examples/pdf/
- examples/pdf/spec_fitter_example.pdf
- examples/pdf/training_example.pdf
